# Supplementary material for: Detection the eDNA of Batrachuperus taibaiensis from the Zhouzhi Heihe River Using a Nested PCR Method and DNA Barcoding
Source: Animals (Basel). 2022 Apr 25;12(9):1105. doi: 10.3390/ani12091105 (PMC9099721; doi:10.3390/ani12091105)
Supplement: Supplementary file 1 [file animals-12-01105-s001.zip]

Archive with 1 entries (1 files):
- animals-1611466-supplementary.pdf
